# Supplementary material for: Vascular Remodeling in Moyamoya Angiopathy: From Peripheral Blood Mononuclear Cells to Endothelial Cells
Source: Int J Mol Sci. 2020 Aug 11;21(16):5763. doi: 10.3390/ijms21165763 (PMC7460840; doi:10.3390/ijms21165763)
Supplement: Supplementary file 1 [file ijms-21-05763-s001.zip]

Archive with 4 entries (4 files):
- Supplementary Figure 1_Tinelli et al.docx
- Supplementary Table 1_Tinelli et al.docx
- Supplementary Table 2_Tinelli et al.docx
- Supplementary Table 3_Tinelli et al.docx
